# Supplementary material for: Micro- and Nanoplastics as Potential Drivers of Dilated Cardiomyopathy
Source: Life (Basel). 2026 May 29;16(6):916. doi: 10.3390/life16060916 (PMC13301241; doi:10.3390/life16060916)
Supplement: Supplementary file 1 [file life-16-00916-s001.zip]

Archive with 1 entries (1 files):
- life-4315596-supplementary.pdf
